# Supplementary material for: Significant and Systematic Expression Differentiation in Long-Lived Yeast Strains
Source: PLoS One. 2007 Oct 31;2(10):e1095. doi: 10.1371/journal.pone.0001095 (PMC2039703; doi:10.1371/journal.pone.0001095)
Supplement: Text S2 — Spreadsheet of Cellular organelle analysis (0.00 MB XLS) [file pone.0001095.s005.xls]

	ras2-UP-pval	ras2-UP-qval	ras2-DN-pval	ras2-DN-qval	tor1-UP-pval	tor1-UP-qval	tor1-DN-pval	tor1-DN-qval	sch9-UP-pval	sch9-UP-qval	sch9-DN-pval	sch9-DN-qval
ambiguous	0.053127892	0.113845483	0.946878256	0.686498856	0.08595073	0.134824674	0.914058183	0.778032037	0.010956269	0.016738745	0.98904537	0.823798627
mitochondrion	1	0.652173913	1.22E-11	9.66E-11	1	0.613810742	6.77E-27	1.21E-25	1	0.531400966	2.64E-34	5.00E-33
vacuole	0	0	1	0.686498856	2.32E-11	1.64E-10	1	0.778032037	1.16E-05	4.71E-05	0.999988436	0.823798627
spindle pole	0.999952441	0.652173913	4.76E-05	0.000166877	0.994706748	0.613810742	0.00529486	0.018950027	0.994525563	0.531400966	0.005476094	0.025939391
cell periphery	0.018278418	0.045696044	0.981724668	0.686498856	0.116271567	0.149225541	0.883741892	0.778032037	0.002249279	0.004581865	0.997751206	0.823798627
punctate composite	0.11325663	0.184324412	0.886757475	0.686498856	8.91E-06	2.51E-05	0.999991097	0.778032037	0.006162223	0.010759437	0.993839056	0.823798627
vacuolar membrane	0.000127742	0.000479032	0.999872313	0.686498856	2.29E-06	8.10E-06	0.999997707	0.778032037	0.000245604	0.000636918	0.999754497	0.823798627
ER	0	0	1	0.686498856	6.66E-16	9.40E-15	1	0.778032037	6.27E-06	3.83E-05	0.999993736	0.823798627
nuclear periphery	0.985453694	0.652173913	0.014550329	0.03129995	0.940250655	0.613810742	0.059762295	0.152775793	0.625777313	0.468356196	0.374264015	0.823798627
endosome	0.590507466	0.63268657	0.409539755	0.646641718	0.003228069	0.006510391	0.996773118	0.778032037	0.042667104	0.057942981	0.957343928	0.823798627
bud neck	0.999947174	0.652173913	5.28E-05	0.000166877	0.982952761	0.613810742	0.017050892	0.050853538	0.689760943	0.468356196	0.310269564	0.823798627
microtubule	0.995365774	0.652173913	0.004636787	0.012202072	0.998031805	0.613810742	0.00196938	0.008810384	0.989669785	0.531400966	0.010335412	0.039165773
Golgi	0.373673976	0.43116228	0.626375114	0.686498856	0.723111434	0.613810742	0.27693196	0.550624949	0.245883702	0.231172711	0.754157119	0.823798627
Golgi to vacuole	0.324551904	0.40568988	0.675493679	0.686498856	0.164915345	0.194018053	0.8351161	0.778032037	0.071045267	0.078939186	0.928971941	0.823798627
peroxisome	0.75133946	0.652173913	0.248719152	0.436349389	0.58533889	0.590257704	0.414733205	0.742154156	0.672413003	0.468356196	0.327653785	0.823798627
actin	0.178101363	0.242865495	0.821939015	0.686498856	0.000233962	0.000550499	0.999766174	0.778032037	0.000260557	0.000636918	0.999739593	0.823798627
nucleolus	0.999999926	0.652173913	7.43E-08	3.91E-07	1	0.613810742	1.98E-17	1.77E-16	1	0.531400966	2.91E-11	2.76E-10
cytoplasm	2.14E-05	0.000107064	0.99997859	0.686498856	1.06E-09	4.99E-09	0.999999999	0.778032037	9.11E-13	1.11E-11	1	0.823798627
ER to Golgi	0.122882941	0.184324412	0.8771873	0.686498856	0.386452798	0.419677247	0.613679368	0.778032037	0.384999701	0.31370346	0.615132319	0.823798627
Golgi to ER	0.122412087	0.184324412	0.877611193	0.686498856	0.107844654	0.149225541	0.89217662	0.778032037	0.083205416	0.084746257	0.916812158	0.823798627
lipid particle	0.015380579	0.045696044	0.98462626	0.686498856	0.07933691	0.134824674	0.920689203	0.778032037	0.050056285	0.061179903	0.949961961	0.823798627
nucleus	1	0.652173913	1.73E-23	2.73E-22	1	0.613810742	6.20E-12	3.70E-11	0.999996429	0.531400966	3.57E-06	2.26E-05
bud	0.984145324	0.652173913	0.015858641	0.03129995	0.871782296	0.613810742	0.128238625	0.286849557	0.312464237	0.272786239	0.687571107	0.823798627
