# Supplementary material for: Significant and Systematic Expression Differentiation in Long-Lived Yeast Strains
Source: PLoS One. 2007 Oct 31;2(10):e1095. doi: 10.1371/journal.pone.0001095 (PMC2039703; doi:10.1371/journal.pone.0001095)
Supplement: Text S3 — Spreadsheet of TIGO analysis (0.03 MB XLS) [file pone.0001095.s006.xls]

	ras2-UP-pval	ras2-UP-qval	ras2-DN-pval	ras2-DN-qval	tor1-UP-pval	tor1-UP-qval	tor1-DN-pval	tor1-DN-qval	sch9-UP-pval	sch9-UP-qval	sch9-DN-pval	sch9-DN-qval
C 0 GO:0008372 1015	7.75E-11	4.02E-09	1	0.645905421	8.23E-06	0.000182889	0.999991771	0.713507625	9.79E-06	0.000385841	0.999990214	0.749711649
C 1 GO:0005935 108	0.998924306	0.763673891	0.001076009	0.004573549	0.855944789	0.762527233	0.144075029	0.26885796	0.681573452	0.7727797	0.318457714	0.496992831
C 2 GO:0005934 50	0.999625305	0.763673891	0.000374864	0.002147558	0.808593928	0.762527233	0.191440042	0.320289215	0.592443902	0.7727797	0.407604471	0.58810856
C 3 GO:0005624 79	0.029739743	0.089098825	0.970267561	0.645905421	0.128791928	0.294622058	0.871230798	0.713507625	0.065874455	0.207698282	0.934139397	0.749711649
C 4 GO:0005625 36	0.330837037	0.660781127	0.669219974	0.645905421	0.24188763	0.508472495	0.758161467	0.713507625	0.748486044	0.7727797	0.251564095	0.447378008
C 5 GO:0043332 31	0.951647715	0.763673891	0.048367824	0.086123947	0.88665289	0.762527233	0.113376839	0.220035051	0.369632148	0.685546129	0.630426253	0.749711649
C 6 GO:0009277 111	1.12E-10	4.36E-09	1	0.645905421	1.59E-09	6.18E-08	0.999999998	0.713507625	0.853015868	0.7727797	0.147005899	0.303827772
C 7 GO:0000790 36	0.989253316	0.763673891	0.01075082	0.023946283	0.839799948	0.762527233	0.160235532	0.277656808	0.736313893	0.7727797	0.26373371	0.454858302
C 8 GO:0000778 47	0.999964213	0.763673891	3.58E-05	0.000336941	0.988996745	0.762527233	0.011006942	0.039293908	0.993428571	0.7727797	0.006573775	0.03723707
C 9 GO:0005657 39	0.999514555	0.763673891	0.000485684	0.00255984	0.931904703	0.762527233	0.06811345	0.150216531	0.869943274	0.7727797	0.130085949	0.296947733
C 10 GO:0030479 39	0.278687851	0.571271495	0.721358525	0.645905421	0.004341871	0.027101206	0.995659889	0.713507625	0.002716575	0.030708803	0.99728458	0.749711649
C 11 GO:0030136 32	0.641992473	0.763673891	0.358073136	0.406736219	0.254337989	0.523879495	0.74571835	0.713507625	0.145351603	0.327346467	0.854688505	0.749711649
C 12 GO:0030120 31	0.706913155	0.763673891	0.293140948	0.354363585	0.557552498	0.762527233	0.442509591	0.585714653	0.722509233	0.7727797	0.277543479	0.454858302
C 13 GO:0005842 93	0	0	1	0.645905421	0	0	1	0.713507625	0	0	1	0.749711649
C 14 GO:0005843 63	0	0	1	0.645905421	0	0	1	0.713507625	0	0	1	0.749711649
C 15 GO:0000502 46	0.989099546	0.763673891	0.010904111	0.023946283	0.381014307	0.673510139	0.619034186	0.713507625	0.97423456	0.7727797	0.025773069	0.093851512
C 16 GO:0005789 115	1.77E-08	4.60E-07	0.999999982	0.645905421	0.004362056	0.027101206	0.995638988	0.713507625	0.014966913	0.082577329	0.985036169	0.749711649
C 17 GO:0005768 70	0.874645268	0.763673891	0.125377389	0.185621514	0.004529773	0.027101206	0.995471681	0.713507625	0.008679134	0.059488693	0.991323452	0.749711649
C 18 GO:0005794 130	0.242422324	0.531927412	0.757602143	0.645905421	0.034507033	0.121994561	0.965498945	0.713507625	0.000513782	0.00899958	0.99948636	0.749711649
C 19 GO:0005811 33	0.002303633	0.009968938	0.99769766	0.645905421	0.00705508	0.036581896	0.992948441	0.713507625	0.019401068	0.098661978	0.980607398	0.749711649
C 20 GO:0005777 56	0.262530588	0.556171749	0.737508093	0.645905421	0.634891516	0.762527233	0.365153092	0.51105828	0.707375843	0.7727797	0.292664949	0.461448676
C 21 GO:0005816 58	0.9911504	0.763673891	0.008852443	0.020607637	0.971788718	0.762527233	0.028218955	0.076063438	0.991565083	0.7727797	0.008437642	0.041627835
C 22 GO:0005762 43	1	0.763673891	1.53E-18	2.02E-16	1	0.762527233	1.59E-17	2.31E-15	1	0.7727797	4.29E-18	6.56E-16
C 23 GO:0005763 34	1	0.763673891	1.75E-12	1.15E-10	1	0.762527233	7.47E-12	5.44E-10	1	0.7727797	1.86E-12	9.48E-11
C 24 GO:0005743 158	0.993324942	0.763673891	0.006676433	0.016917658	0.999999999	0.762527233	5.38E-10	2.61E-08	1	0.7727797	7.08E-16	5.41E-14
C 25 GO:0005741 34	0.773869865	0.763673891	0.226174592	0.29217479	0.956952127	0.762527233	0.043061393	0.106234322	0.99486603	0.7727797	0.005136158	0.032730419
C 26 GO:0000329 62	0.005225307	0.019382091	0.99477653	0.645905421	0.002599624	0.019256474	0.997401358	0.713507625	0.004686153	0.043456367	0.995315513	0.749711649
C 27 GO:0005874 36	0.975324137	0.763673891	0.02468417	0.047830918	0.842535203	0.762527233	0.157499393	0.276203755	0.980104487	0.7727797	0.01990244	0.0801027
C 28 GO:0005875 35	0.999439035	0.763673891	0.000561253	0.002756456	0.917325209	0.762527233	0.082696997	0.169535315	0.992451368	0.7727797	0.007551667	0.038498695
C 29 GO:0000131 35	0.999049669	0.763673891	0.000950799	0.00418457	0.927755341	0.762527233	0.072264704	0.156992972	0.353444574	0.663327352	0.646609581	0.749711649
C 30 GO:0005643 50	0.999630241	0.763673891	0.000369924	0.002147558	0.997486941	0.762527233	0.002514021	0.012618266	0.967126103	0.7727797	0.03288295	0.107003342
C 31 GO:0005732 57	0.692885538	0.763673891	0.307155401	0.364614784	0.999416254	0.762527233	0.000583985	0.004473803	0.964091896	0.7727797	0.035917299	0.112106816
C 32 GO:0016585 71	0.999999981	0.763673891	1.89E-08	4.98E-07	0.999216704	0.762527233	0.000783578	0.005702707	0.930658525	0.7727797	0.069355467	0.17978486
C 33 GO:0016591 74	0.999999999	0.763673891	8.55E-10	3.76E-08	0.999827859	0.762527233	0.000172208	0.00190317	0.999980265	0.7727797	1.97E-05	0.000376618
C 34 GO:0000123 39	0.999998747	0.763673891	1.25E-06	2.06E-05	0.998166145	0.762527233	0.001834664	0.010681822	0.984651118	0.7727797	0.015354216	0.063467348
C 35 GO:0000943 94	1	0.763673891	8.24E-05	0.000647972	1	0.762527233	5.03E-06	0.000122024	1	0.7727797	4.02E-07	1.49E-05
C 36 GO:0046540 30	0.992576198	0.763673891	0.007427337	0.017793834	0.557428657	0.762527233	0.442639318	0.585714653	0.81496236	0.7727797	0.185083607	0.358297342
C 37 GO:0005684 37	0.999995702	0.763673891	4.30E-06	6.23E-05	0.973385746	0.762527233	0.026623784	0.07452384	0.997191906	0.7727797	0.002809428	0.02046082
C 38 GO:0030880 32	0.868928466	0.763673891	0.131104456	0.191943779	0.967223007	0.762527233	0.032788323	0.083728466	0.989168279	0.7727797	0.010836143	0.048743896
C 39 GO:0000151 35	0.990251758	0.763673891	0.009752412	0.022155581	0.771281414	0.762527233	0.228767002	0.350508506	0.421020622	0.745760256	0.579041928	0.749711649
C 40 GO:0019898 31	0.551278233	0.763673891	0.448782986	0.492781318	0.820737047	0.762527233	0.179303452	0.307042513	0.290817048	0.566005584	0.709235985	0.749711649
C 41 GO:0031301 35	0.000306104	0.001589593	0.999694063	0.645905421	0.042376268	0.136050454	0.957637077	0.713507625	0.04705639	0.176626226	0.95295813	0.749711649
C 42 GO:0031226 31	1.46E-05	0.000133796	0.99998538	0.645905421	0.026395828	0.100146773	0.973613634	0.713507625	0.009888074	0.062353031	0.990116008	0.749711649
F 0 GO:0005554 2308	0.744854035	0.763673891	0.255155877	0.323274414	0.099162118	0.241019037	0.900843264	0.713507625	0.482315603	0.7727797	0.517696696	0.719792198
F 1 GO:0003700 62	0.696653838	0.763673891	0.303387248	0.363415741	0.923168212	0.762527233	0.076848742	0.162112483	0.062565877	0.2028627	0.937448593	0.749711649
F 2 GO:0003729 32	0.915203882	0.763673891	0.084820549	0.139305359	0.898410767	0.762527233	0.101617156	0.199877589	0.821775111	0.7727797	0.178265903	0.35408048
F 3 GO:0030563 42	NA	NA	NA	NA	NA	NA	NA	NA	NA	NA	NA	NA
F 4 GO:0031202 42	0.999888337	0.763673891	0.000111722	0.000817834	0.989447007	0.762527233	0.010556803	0.039293908	0.986553896	0.7727797	0.013450805	0.058776627
F 5 GO:0019843 35	0.98350196	0.763673891	0.016509812	0.033467854	0.976535153	0.762527233	0.023480722	0.069749991	0.955270536	0.7727797	0.044756485	0.131636721
F 6 GO:0003743 30	0.915527043	0.763673891	0.084498627	0.139305359	0.97908179	0.762527233	0.020926547	0.067365301	0.916192401	0.7727797	0.083833117	0.210189107
F 7 GO:0017076 32	0.836541059	0.763673891	0.163497747	0.224408672	0.84421952	0.762527233	0.155818082	0.276203755	0.720714297	0.7727797	0.27933858	0.454858302
F 8 GO:0008092 48	0.916822815	0.763673891	0.083196265	0.139305359	0.022583798	0.092448296	0.977422887	0.713507625	0.197510951	0.415160273	0.802523671	0.749711649
F 9 GO:0003712 36	0.995331517	0.763673891	0.004670555	0.013352929	0.971245961	0.762527233	0.028764045	0.076123028	0.779356687	0.7727797	0.22068849	0.401813777
F 10 GO:0051082 58	0.779848708	0.763673891	0.220185807	0.287254635	0.350821675	0.634561169	0.649221519	0.713507625	0.928070571	0.7727797	0.071945405	0.183390248
F 11 GO:0008026 37	0.997535566	0.763673891	0.00246552	0.008549172	0.999971588	0.762527233	2.84E-05	0.000516722	0.952633538	0.7727797	0.047380463	0.134193032
F 12 GO:0003724 41	0.987434993	0.763673891	0.01256944	0.026713041	0.999987713	0.762527233	1.23E-05	0.000255762	0.968345638	0.7727797	0.031664064	0.107003342
F 13 GO:0042625 30	0.000101142	0.000656536	0.999898925	0.645905421	1.07E-05	0.000208056	0.999989314	0.713507625	0.001852245	0.026545543	0.998148754	0.749711649
F 14 GO:0003924 59	0.999414487	0.763673891	0.000585747	0.002756456	0.79415541	0.762527233	0.20587692	0.336702578	0.864761113	0.7727797	0.135263563	0.297599863
F 15 GO:0016811 37	0.588375514	0.763673891	0.411683755	0.459706686	0.665591904	0.762527233	0.33446355	0.477284587	0.713395772	0.7727797	0.286656079	0.458145086
F 16 GO:0004519 56	0.999995274	0.763673891	4.73E-06	6.23E-05	0.998024748	0.762527233	0.001976041	0.011062452	0.992656304	0.7727797	0.007346257	0.038498695
F 17 GO:0004527 33	0.999429437	0.763673891	0.000570864	0.002756456	0.999551047	0.762527233	0.000449194	0.003727694	0.933936902	0.7727797	0.066082361	0.17425369
F 18 GO:0004540 100	0.999980957	0.763673891	1.91E-05	0.000228791	0.999862799	0.762527233	0.000137267	0.001664998	0.978895597	0.7727797	0.021110654	0.080717206
F 19 GO:0004722 30	0.644300203	0.763673891	0.355758389	0.406736219	0.701916427	0.762527233	0.298138098	0.442356736	0.267668841	0.527465069	0.732382931	0.749711649
F 20 GO:0004553 53	0.000197318	0.00109786	0.999802806	0.645905421	0.000691609	0.006328448	0.999308788	0.713507625	0.857134806	0.7727797	0.142902592	0.299393021
F 21 GO:0004175 64	0.264536567	0.556171749	0.735500896	0.645905421	0.098906585	0.241019037	0.901113345	0.713507625	0.726394912	0.7727797	0.273643193	0.454858302
F 22 GO:0016853 49	0.016662343	0.051916353	0.983342988	0.645905421	0.057797627	0.166495222	0.942217254	0.713507625	0.40220117	0.720520813	0.597848604	0.749711649
F 23 GO:0004842 37	0.846088603	0.763673891	0.153945017	0.214976082	0.561501564	0.762527233	0.438554308	0.585714653	0.248593486	0.502436307	0.751451418	0.749711649
F 24 GO:0004812 36	0.912227912	0.763673891	0.087796367	0.141078811	0.977792937	0.762527233	0.022215122	0.067365301	0.912712451	0.7727797	0.087311728	0.215379974
F 25 GO:0016835 36	0.144808628	0.352494687	0.855226054	0.645905421	0.620573916	0.762527233	0.379484053	0.526057259	0.548702597	0.7727797	0.451357715	0.639177592
F 26 GO:0016616 67	3.86E-08	8.59E-07	0.999999961	0.645905421	0.000649896	0.006318433	0.999350373	0.713507625	0.181668769	0.388791482	0.818362548	0.749711649
F 27 GO:0008080 37	0.999916411	0.763673891	8.36E-05	0.000647972	0.996212043	0.762527233	0.003789578	0.017237317	0.996218523	0.7727797	0.003783096	0.026299598
F 28 GO:0016765 34	0.107447934	0.265702493	0.892580224	0.645905421	0.817421334	0.762527233	0.182618993	0.309083825	0.827989308	0.7727797	0.17204953	0.346229704
F 29 GO:0000030 42	2.57E-05	0.000200189	0.999974291	0.645905421	0.022312442	0.092448296	0.977694712	0.713507625	0.004165371	0.041041155	0.995836284	0.749711649
F 30 GO:0008757 61	0.922536027	0.763673891	0.077481693	0.132588993	0.995635245	0.762527233	0.004366319	0.019258848	0.998709844	0.7727797	0.001290676	0.011611618
F 31 GO:0004674 71	0.940581687	0.763673891	0.059430813	0.103037942	0.782971858	0.762527233	0.217059204	0.343414924	0.109800681	0.274758007	0.890219172	0.749711649
F 32 GO:0003887 67	0.99650574	0.763673891	0.003496279	0.010968718	0.738079455	0.762527233	0.261983185	0.397219875	0.712491441	0.7727797	0.287574146	0.458145086
F 33 GO:0003899 33	0.890139129	0.763673891	0.109889488	0.170347718	0.980028227	0.762527233	0.01997914	0.06609261	0.992674739	0.7727797	0.007328351	0.038498695
F 34 GO:0003964 52	0.899080953	0.763673891	0.101006645	0.160350733	0.941418198	0.762527233	0.058639772	0.135616544	0.938944447	0.7727797	0.061115432	0.166911894
F 35 GO:0005096 31	0.812231144	0.763673891	0.187810543	0.255121659	0.948931973	0.762527233	0.051084259	0.121895044	0.037081766	0.146145784	0.962930768	0.749711649
F 36 GO:0005083 58	0.988598813	0.763673891	0.011404638	0.024634898	0.848646611	0.762527233	0.151380478	0.27542837	0.021058444	0.103743805	0.978947397	0.749711649
F 37 GO:0019887 36	0.055677738	0.147017042	0.944338399	0.645905421	0.115620419	0.268438784	0.884407573	0.713507625	0.063053966	0.2028627	0.936963824	0.749711649
F 38 GO:0004871 65	0.492343181	0.763673891	0.507699951	0.54833553	0.526188506	0.762527233	0.473854541	0.610373106	0.028126471	0.126687298	0.971880502	0.749711649
F 39 GO:0005200 49	0.995537241	0.763673891	0.004464405	0.013352929	0.962652972	0.762527233	0.03735729	0.093751053	0.997438805	0.7727797	0.002562194	0.019593248
F 40 GO:0003735 229	0.000117677	0.000723714	0.999882352	0.645905421	7.20E-11	3.73E-09	1	0.713507625	7.63E-08	4.01E-06	0.999999924	0.749711649
F 41 GO:0016251 62	0.999999734	0.763673891	2.66E-07	5.84E-06	0.992669171	0.762527233	0.007333095	0.028847911	0.993759221	0.7727797	0.006242745	0.036722029
F 42 GO:0003704 43	0.972016486	0.763673891	0.027992273	0.05345498	0.969623625	0.762527233	0.030385752	0.07897884	0.176616115	0.386708487	0.823419241	0.749711649
F 43 GO:0016563 34	0.845320526	0.763673891	0.154717536	0.214976082	0.941320572	0.762527233	0.058698153	0.135616544	0.299597889	0.575984464	0.700457685	0.749711649
F 44 GO:0015171 32	0.000888269	0.004070087	0.999112191	0.645905421	0.328715944	0.616067365	0.671339128	0.713507625	0.457213068	0.7727797	0.542847346	0.734723113
F 45 GO:0015291 38	0.000330967	0.001663264	0.999669209	0.645905421	0.442426391	0.762527233	0.557631125	0.705793984	0.676022991	0.7727797	0.32402938	0.500580147
F 46 GO:0015399 50	0.003292138	0.013150781	0.996709202	0.645905421	0.007757545	0.037710288	0.992245329	0.713507625	0.626005273	0.7727797	0.374045768	0.564862685
F 47 GO:0005478 30	0.998525985	0.763673891	0.00147477	0.005888565	0.699184635	0.762527233	0.300870116	0.442356736	0.843880879	0.7727797	0.156156777	0.318437349
F 48 GO:0015082 35	1.09E-06	1.70E-05	0.999998908	0.645905421	0.000187169	0.002646834	0.999812936	0.713507625	0.006738738	0.052357231	0.993264046	0.749711649
F 49 GO:0015078 54	0.00886537	0.030024594	0.991137682	0.645905421	0.054336025	0.162543665	0.945677995	0.713507625	0.979510906	0.7727797	0.020495384	0.080374055
F 50 GO:0046873 38	4.36E-07	7.55E-06	0.999999564	0.645905421	0.000379794	0.004544544	0.999620401	0.713507625	0.002727125	0.030708803	0.997274065	0.749711649
F 51 GO:0008565 50	0.888251389	0.763673891	0.111772311	0.171251694	0.999926813	0.762527233	7.32E-05	0.001065467	0.999965553	0.7727797	3.45E-05	0.000527647
F 52 GO:0030533 45	0.914498746	0.763673891	0.085635482	0.139305359	0.867192172	0.762527233	0.132992184	0.254707253	0.859105482	0.7727797	0.141086473	0.299393021
P 0 GO:0000004 1655	2.15E-05	0.000186082	0.999978552	0.645905421	0.000308468	0.003998659	0.999691584	0.713507625	0.031011828	0.132133067	0.96899141	0.749711649
P 1 GO:0007166 40	0.79055042	0.763673891	0.209488824	0.277421214	0.305089186	0.587126458	0.694958586	0.713507625	0.00922304	0.060582714	0.990780346	0.749711649
P 2 GO:0007264 55	0.710387059	0.763673891	0.289653536	0.353389935	0.542901691	0.762527233	0.457145375	0.594509625	0.036666307	0.146145784	0.963343217	0.749711649
P 3 GO:0030476 37	0.185943025	0.428539505	0.814094926	0.645905421	0.068980846	0.195097342	0.931037969	0.713507625	0.437381246	0.757712824	0.5626746	0.749711649
P 4 GO:0006914 35	0.445058393	0.763673891	0.555000882	0.585036224	0.078422024	0.214017219	0.921599941	0.713507625	0.033272449	0.138034309	0.966738668	0.749711649
P 5 GO:0000082 55	0.650257572	0.763673891	0.349785574	0.404292924	0.322966031	0.612672688	0.677075796	0.713507625	0.391846134	0.710038972	0.60819863	0.749711649
P 6 GO:0000086 32	0.686825135	0.763673891	0.31322884	0.368504518	0.542605684	0.762527233	0.457454734	0.594509625	0.727382002	0.7727797	0.272668605	0.454858302
P 7 GO:0007131 39	0.753957748	0.763673891	0.246085764	0.314809887	0.949248249	0.762527233	0.050766165	0.121895044	0.753043135	0.7727797	0.247000463	0.444429899
P 8 GO:0000070 55	0.999943587	0.763673891	5.64E-05	0.000495435	0.97799498	0.762527233	0.022011193	0.067365301	0.998457107	0.7727797	0.001543482	0.013114553
P 9 GO:0007052 42	0.986577378	0.763673891	0.013427315	0.028083273	0.787159692	0.762527233	0.212879922	0.340503905	0.720482959	0.7727797	0.27956291	0.454858302
P 10 GO:0007088 48	0.994938201	0.763673891	0.00506364	0.013900188	0.988935382	0.762527233	0.011068284	0.039293908	0.935227752	0.7727797	0.064788172	0.173838232
P 11 GO:0000075 47	0.976375178	0.763673891	0.02363184	0.04647526	0.900444687	0.762527233	0.099577341	0.198548427	0.812616809	0.7727797	0.187417071	0.358297342
P 12 GO:0001302 33	0.560271288	0.763673891	0.439787873	0.486962351	0.187420671	0.404921203	0.812619691	0.713507625	0.071710689	0.221666259	0.928309827	0.749711649
P 13 GO:0007121 32	0.845042375	0.763673891	0.154993916	0.214976082	0.378035646	0.673510139	0.622022254	0.713507625	0.139330581	0.323015534	0.860703208	0.749711649
P 14 GO:0030005 52	0.001424509	0.006340672	0.998576077	0.645905421	0.094816578	0.237891056	0.905204673	0.713507625	0.049265688	0.180618391	0.950747144	0.749711649
P 15 GO:0046916 47	0.005537353	0.019611002	0.994464755	0.645905421	0.10220838	0.244601251	0.897815355	0.713507625	0.078559035	0.227248032	0.921460483	0.749711649
P 16 GO:0030004 32	0.295091727	0.597041362	0.704962542	0.645905421	0.050281335	0.153363549	0.949734956	0.713507625	0.490934627	0.7727797	0.509128098	0.714372938
P 17 GO:0000027 39	0.518492092	0.763673891	0.481563651	0.524405726	0.692099676	0.762527233	0.307949527	0.448237645	0.601960073	0.7727797	0.398093898	0.585432203
P 18 GO:0006365 67	0.999814751	0.763673891	0.000185326	0.001220971	0.999999942	0.762527233	5.79E-08	1.69E-06	0.999771137	0.7727797	0.000228957	0.003032441
P 19 GO:0030490 46	0.99537305	0.763673891	0.004628768	0.013352929	0.999999988	0.762527233	1.18E-08	4.29E-07	0.999974246	0.7727797	2.58E-05	0.000438431
P 20 GO:0007047 140	2.32E-05	0.000190227	0.999976783	0.645905421	0.001169941	0.009578464	0.99883035	0.713507625	1.92E-05	0.000605365	0.99998085	0.749711649
P 21 GO:0016044 31	0.965930993	0.763673891	0.034080895	0.06324872	0.998538774	0.762527233	0.001461975	0.008967829	0.999028352	0.7727797	0.000972164	0.009292744
P 22 GO:0006348 42	0.996934996	0.763673891	0.00306626	0.009854265	0.714371286	0.762527233	0.285674499	0.428675365	0.474757709	0.7727797	0.525295926	0.72377817
P 23 GO:0016570 59	0.999998769	0.763673891	1.23E-06	2.06E-05	0.999905822	0.762527233	9.42E-05	0.001246485	0.997686327	0.7727797	0.002314494	0.018630602
P 24 GO:0000723 42	0.969794876	0.763673891	0.03021539	0.056876028	0.997296496	0.762527233	0.002704754	0.013123066	0.962177424	0.7727797	0.037834929	0.113461148
P 25 GO:0007015 63	0.991088004	0.763673891	0.008914643	0.020607637	0.23054112	0.491259616	0.769492274	0.713507625	0.013098462	0.079420539	0.986905238	0.749711649
P 26 GO:0007020 33	0.99788126	0.763673891	0.002119758	0.00756141	0.858870651	0.762527233	0.141163438	0.266845749	0.994214787	0.7727797	0.005787721	0.035407234
P 27 GO:0016197 36	0.949270232	0.763673891	0.05074476	0.089151578	0.057425734	0.166495222	0.9425908	0.713507625	0.138398034	0.323015534	0.861633693	0.749711649
P 28 GO:0007005 95	0.998569426	0.763673891	0.001430997	0.005888565	0.993478019	0.762527233	0.006523638	0.026376438	0.999348343	0.7727797	0.000651862	0.007073213
P 29 GO:0006997 65	0.998365066	0.763673891	0.001635509	0.006338305	0.99772286	0.762527233	0.002277918	0.011841558	0.975422139	0.7727797	0.02458414	0.091705544
P 30 GO:0048308 37	0.459695628	0.763673891	0.540360628	0.574197252	0.041306935	0.136050454	0.9587056	0.713507625	0.205798876	0.426889309	0.794241486	0.749711649
P 31 GO:0007031 37	0.893640648	0.763673891	0.106386095	0.166880149	0.660746256	0.762527233	0.339307084	0.479495448	0.562917313	0.7727797	0.437140087	0.624829151
P 32 GO:0007033 38	0.736818116	0.763673891	0.263228149	0.327209242	0.34270726	0.627176685	0.657344829	0.713507625	0.469608209	0.7727797	0.530448172	0.724351495
P 33 GO:0046165 30	0.026021917	0.079489034	0.973987748	0.645905421	0.038467128	0.132972788	0.961546221	0.713507625	0.102800941	0.261391387	0.897227695	0.749711649
P 34 GO:0046365 33	5.17E-09	1.61E-07	0.999999995	0.645905421	8.85E-08	2.75E-06	0.999999912	0.713507625	0.000117414	0.003084995	0.999882659	0.749711649
P 35 GO:0006006 64	1.24E-05	0.000120737	0.999987585	0.645905421	0.000117729	0.00183134	0.999882322	0.713507625	0.008441723	0.059488693	0.991560821	0.749711649
P 36 GO:0016125 37	1.51E-06	2.14E-05	0.999998486	0.645905421	0.000626545	0.006318433	0.999373765	0.713507625	0.001025349	0.016164325	0.998975139	0.749711649
P 37 GO:0008652 99	0.000257339	0.001382438	0.999742747	0.645905421	0.984386715	0.762527233	0.015616778	0.052862995	0.052693154	0.184598239	0.947316427	0.749711649
P 38 GO:0009310 31	0.005538783	0.019611002	0.994463841	0.645905421	0.168072831	0.368234685	0.831968795	0.713507625	0.018928179	0.098661978	0.981079477	0.749711649
P 39 GO:0006418 30	0.865063911	0.763673891	0.134971416	0.193309445	0.932830634	0.762527233	0.067190535	0.150216531	0.807620498	0.7727797	0.192424008	0.363327829
P 40 GO:0009066 45	3.17E-06	4.12E-05	0.999996837	0.645905421	0.305725134	0.587126458	0.694322101	0.713507625	0.089337764	0.251497067	0.91068399	0.749711649
P 41 GO:0009064 43	0.050177859	0.137143548	0.949836422	0.645905421	0.9782642	0.762527233	0.021742975	0.067365301	0.859374958	0.7727797	0.140655873	0.299393021
P 42 GO:0000096 32	3.52E-06	4.22E-05	0.99999648	0.645905421	0.014010954	0.062270907	0.985994661	0.713507625	0.079153547	0.227248032	0.920869644	0.749711649
P 43 GO:0009112 33	0.086656004	0.21774344	0.913368421	0.645905421	0.425620689	0.743906323	0.574439963	0.713507625	0.802105887	0.7727797	0.197937159	0.367232239
P 44 GO:0009108 56	0.032919185	0.096430713	0.967089877	0.645905421	0.084396024	0.222513058	0.915623067	0.713507625	0.743643734	0.7727797	0.256395987	0.45072993
P 45 GO:0016051 59	0.039711449	0.11047546	0.960298443	0.645905421	0.006419887	0.034436175	0.993582198	0.713507625	0.051415223	0.18421497	0.948596954	0.749711649
P 46 GO:0006487 43	1.17E-05	0.000120737	0.999988297	0.645905421	0.03307088	0.119636258	0.966938823	0.713507625	0.015190531	0.082577329	0.984814506	0.749711649
P 47 GO:0006497 36	0.003861537	0.01503967	0.996140112	0.645905421	0.774080314	0.762527233	0.225962878	0.349895237	0.886299749	0.7727797	0.113727916	0.267595096
P 48 GO:0006414 59	0.012132754	0.040216071	0.987873821	0.645905421	0.019286145	0.083335194	0.980723645	0.713507625	0.060049703	0.201418278	0.939975156	0.749711649
P 49 GO:0006413 46	0.877530921	0.763673891	0.122497466	0.183418666	0.994687463	0.762527233	0.005314672	0.022424522	0.973011633	0.7727797	0.026997084	0.09602246
P 50 GO:0009152 38	0.004730876	0.017976114	0.995271158	0.645905421	0.029674657	0.109906137	0.970335308	0.713507625	0.813345272	0.7727797	0.186694402	0.358297342
P 51 GO:0031326 44	0.382046008	0.753401855	0.618004759	0.645905421	0.08816639	0.22857953	0.911854896	0.713507625	0.026475687	0.122759241	0.973532475	0.749711649
P 52 GO:0042364 36	5.97E-05	0.000422756	0.999940349	0.645905421	0.007464775	0.037457652	0.992538415	0.713507625	0.000253992	0.005005136	0.999746154	0.749711649
P 53 GO:0043161 45	0.664386581	0.763673891	0.335661389	0.391401099	0.147621581	0.328047958	0.852408769	0.713507625	0.115714559	0.284994156	0.884311091	0.749711649
P 54 GO:0006402 55	0.993974999	0.763673891	0.00602699	0.015571462	0.997783206	0.762527233	0.002217605	0.011841558	0.939135778	0.7727797	0.060878259	0.166911894
P 55 GO:0006631 43	0.035543306	0.10067769	0.964467364	0.645905421	0.083291345	0.222513058	0.916729552	0.713507625	0.730709448	0.7727797	0.269335584	0.454858302
P 56 GO:0046474 34	0.008504778	0.029443442	0.991498641	0.645905421	0.79885143	0.762527233	0.201190094	0.332776544	0.989505035	0.7727797	0.010499075	0.048658815
P 57 GO:0006694 36	6.49E-06	7.22E-05	0.99999351	0.645905421	7.35E-06	0.000182889	0.999992651	0.713507625	0.000190744	0.004295747	0.99980936	0.749711649
P 58 GO:0030384 31	0.000177993	0.001027016	0.999822113	0.645905421	0.597116782	0.762527233	0.402944092	0.548137861	0.612950449	0.7727797	0.387109763	0.574806044
P 59 GO:0006073 38	0.06939578	0.177231673	0.930623123	0.645905421	0.000925598	0.007998995	0.999074847	0.713507625	0.029707603	0.130092118	0.970301962	0.749711649
P 60 GO:0006092 69	0.000444646	0.002164724	0.999555525	0.645905421	0.074398083	0.206661342	0.925617014	0.713507625	0.623320791	0.7727797	0.37671996	0.564862685
P 61 GO:0006457 67	0.013355773	0.043347684	0.986647849	0.645905421	5.21E-05	0.000900494	0.999947874	0.713507625	0.094126532	0.260329315	0.905891215	0.749711649
P 62 GO:0006473 38	0.999970097	0.763673891	2.99E-05	0.000303059	0.997048669	0.762527233	0.002952593	0.013863429	0.99552505	0.7727797	0.004476783	0.02976889
P 63 GO:0006468 91	0.983664272	0.763673891	0.016339498	0.033467854	0.926205331	0.762527233	0.073807602	0.15798686	0.132997687	0.317677185	0.86702219	0.749711649
P 64 GO:0016485 33	0.002995497	0.012280708	0.997005894	0.645905421	0.01340539	0.06133185	0.986599845	0.713507625	0.002128938	0.027968401	0.997872083	0.749711649
P 65 GO:0016567 51	0.738476997	0.763673891	0.261562737	0.327209242	0.093683282	0.237891056	0.906337146	0.713507625	0.175572723	0.386708487	0.824458821	0.749711649
P 66 GO:0006752 44	0.250122783	0.541201343	0.749922268	0.645905421	0.302063214	0.587126458	0.697986218	0.713507625	0.969596985	0.7727797	0.030412768	0.10571283
P 67 GO:0006769 30	6.49E-05	0.000439597	0.999935144	0.645905421	0.005833363	0.032407572	0.994169288	0.713507625	0.117506919	0.284994156	0.882524601	0.749711649
P 68 GO:0006118 31	0.24071166	0.531927412	0.759341947	0.645905421	0.90537798	0.762527233	0.094651038	0.191347006	0.999306695	0.7727797	0.000693719	0.007073213
P 69 GO:0009060 82	0.883586646	0.763673891	0.116433474	0.176342787	0.998670384	0.762527233	0.001330065	0.008799925	0.999999512	0.7727797	4.88E-07	1.49E-05
P 70 GO:0006112 32	0.054243453	0.145699293	0.94577357	0.645905421	0.001639127	0.012748766	0.998361692	0.713507625	0.079282429	0.227248032	0.920740415	0.749711649
P 71 GO:0006119 46	0.148004463	0.354731345	0.852028287	0.645905421	0.843043363	0.762527233	0.156990694	0.276203755	0.999992908	0.7727797	7.10E-06	0.00018098
P 72 GO:0006319 95	0.466483107	0.763673891	0.533858084	0.571899621	0.25932035	0.523879495	0.7409576	0.713507625	0.077110518	0.227248032	0.923013497	0.749711649
P 73 GO:0006302 41	0.992992988	0.763673891	0.00700964	0.017426852	0.919597146	0.762527233	0.080422959	0.167228693	0.863820257	0.7727797	0.136209168	0.297599863
P 74 GO:0006289 31	0.999597657	0.763673891	0.000402568	0.002210177	0.985531606	0.762527233	0.014474075	0.050161477	0.895742412	0.7727797	0.104285582	0.249211869
P 75 GO:0006271 30	0.997877782	0.763673891	0.002123271	0.00756141	0.791080206	0.762527233	0.208964985	0.337955716	0.627289636	0.7727797	0.372769885	0.564862685
P 76 GO:0000122 41	0.977773281	0.763673891	0.022233852	0.044388439	0.85135857	0.762527233	0.148672652	0.273925702	0.428215126	0.750076168	0.571837744	0.749711649
P 77 GO:0045944 48	0.999804561	0.763673891	0.000195532	0.001226867	0.999713731	0.762527233	0.000286402	0.002658827	0.867598466	0.7727797	0.132428512	0.297599863
P 78 GO:0000398 97	0.999999996	0.763673891	4.22E-09	1.39E-07	0.99953917	0.762527233	0.000460982	0.003727694	0.999359637	0.7727797	0.000640569	0.007073213
P 79 GO:0000154 89	0.866644582	0.763673891	0.133401707	0.193160843	0.99852237	0.762527233	0.001478665	0.008967829	0.964900778	0.7727797	0.035115875	0.111888817
P 80 GO:0008033 34	0.992623547	0.763673891	0.007379663	0.017793834	0.973810203	0.762527233	0.026199355	0.07452384	0.800749822	0.7727797	0.199294111	0.367232239
P 81 GO:0006367 44	0.999976851	0.763673891	2.32E-05	0.000254745	0.972705848	0.762527233	0.027302526	0.07498178	0.908662671	0.7727797	0.091359185	0.221787004
P 82 GO:0006383 38	0.994183217	0.763673891	0.005819128	0.015335114	0.990458678	0.762527233	0.009544948	0.036561058	0.990205613	0.7727797	0.009798098	0.046829145
P 83 GO:0006090 37	0.014563231	0.046302002	0.985442072	0.645905421	0.047830203	0.148805076	0.952184097	0.713507625	0.324987749	0.617269431	0.675063959	0.749711649
P 84 GO:0006979 51	0.000120782	0.000723714	0.999879276	0.645905421	0.000586612	0.006318433	0.99941364	0.713507625	0.00383024	0.040255071	0.996171151	0.749711649
P 85 GO:0016311 35	0.187051703	0.428539505	0.812988018	0.645905421	0.473044118	0.762527233	0.527014712	0.672894028	0.026091917	0.122759241	0.973917035	0.749711649
P 86 GO:0000749 53	0.793848624	0.763673891	0.206185205	0.277223805	0.34082204	0.627176685	0.659221479	0.713507625	0.182499882	0.388791482	0.817531524	0.749711649
P 87 GO:0030471 37	0.994499724	0.763673891	0.005502538	0.014796741	0.934819271	0.762527233	0.065198988	0.148282421	0.953624824	0.7727797	0.04638913	0.133864304
P 88 GO:0006865 37	0.000881688	0.004070087	0.999118742	0.645905421	0.141466894	0.318926975	0.85856531	0.713507625	0.263145874	0.525116115	0.736901015	0.749711649
P 89 GO:0008643 32	7.65E-08	1.49E-06	0.999999924	0.645905421	0.00278188	0.019669859	0.997219563	0.713507625	0.098244039	0.261391387	0.901785209	0.749711649
P 90 GO:0006888 76	0.06458863	0.167703811	0.935424074	0.645905421	0.023367928	0.093205411	0.976637632	0.713507625	0.00637588	0.052357231	0.993625927	0.749711649
P 91 GO:0006892 51	0.960287532	0.763673891	0.039722931	0.07269556	0.291245596	0.580831673	0.708796291	0.713507625	0.211223368	0.432451204	0.788811947	0.749711649
P 92 GO:0006612 31	0.167290327	0.394879879	0.832749059	0.645905421	0.114907986	0.268438784	0.885122521	0.713507625	0.097409724	0.261391387	0.902617349	0.749711649
P 93 GO:0006626 47	0.952005601	0.763673891	0.048007242	0.086123947	0.999817037	0.762527233	0.000183053	0.00190317	0.999982557	0.7727797	1.75E-05	0.000376618
P 94 GO:0006611 44	0.997267218	0.763673891	0.002733889	0.009031891	0.999948456	0.762527233	5.16E-05	0.000834519	0.985320746	0.7727797	0.014684146	0.062383627
P 95 GO:0006606 46	0.99523884	0.763673891	0.004762942	0.013352929	0.994609833	0.762527233	0.005392156	0.022424522	0.962368749	0.7727797	0.037641801	0.113461148
P 96 GO:0006623 60	0.789489332	0.763673891	0.210542886	0.277421214	0.039684574	0.134199043	0.960324982	0.713507625	0.10152348	0.261391387	0.898496326	0.749711649
P 97 GO:0006406 60	0.999821906	0.763673891	0.000178171	0.001220971	0.999707854	0.762527233	0.000292268	0.002658827	0.967815843	0.7727797	0.032192343	0.107003342
P 98 GO:0007034 48	0.60543454	0.763673891	0.394614447	0.444412449	0.008856216	0.041746473	0.991146833	0.713507625	0.143931432	0.327346467	0.856097427	0.749711649
P 99 GO:0000041 42	4.49E-05	0.000333093	0.999955158	0.645905421	0.005761649	0.032407572	0.99424056	0.713507625	0.042506567	0.163439885	0.957505626	0.749711649
P 100 GO:0006887 36	0.997259388	0.763673891	0.002741824	0.009031891	0.673977382	0.762527233	0.326074396	0.469920197	0.379710041	0.696048502	0.62034465	0.749711649
P 101 GO:0006897 69	0.267751602	0.556171749	0.732282956	0.645905421	0.003098406	0.020955403	0.996902582	0.713507625	0.00649735	0.052357231	0.993504565	0.749711649
P 102 GO:0006906 30	0.997923626	0.763673891	0.002077406	0.00756141	0.778811064	0.762527233	0.22123565	0.346258903	0.880010805	0.7727797	0.120020656	0.278122732
P 103 GO:0001403 30	0.99904777	0.763673891	0.000952737	0.00418457	0.973695315	0.762527233	0.026314278	0.07452384	0.593887233	0.7727797	0.406173764	0.58810856
P 104 GO:0007124 48	0.730731569	0.763673891	0.26930958	0.331640164	0.602281588	0.762527233	0.397766483	0.546199259	0.101246928	0.261391387	0.898775138	0.749711649
P 105 GO:0043414 35	0.995470658	0.763673891	0.004531299	0.013352929	0.999096797	0.762527233	0.000903656	0.006263436	0.999762201	0.7727797	0.00023793	0.003032441
P 106 GO:0051246 42	0.211259256	0.476985048	0.788780182	0.645905421	0.042855893	0.136050454	0.957156533	0.713507625	0.055198174	0.189170213	0.944817038	0.749711649
P 107 GO:0042493 31	0.002732988	0.011507318	0.99726838	0.645905421	0.257918638	0.523879495	0.74213393	0.713507625	0.014114079	0.082409002	0.985891769	0.749711649
P 108 GO:0006970 59	0.03342497	0.096430713	0.966584115	0.645905421	0.024675048	0.09595852	0.975332011	0.713507625	0.006974452	0.052357231	0.99302792	0.749711649
