# Supplementary material for: Significant and Systematic Expression Differentiation in Long-Lived Yeast Strains
Source: PLoS One. 2007 Oct 31;2(10):e1095. doi: 10.1371/journal.pone.0001095 (PMC2039703; doi:10.1371/journal.pone.0001095)
Supplement: Text S4 — Information of the TIGO categories (0.01 MB TXT) [file pone.0001095.s007.txt]

+++++++++++++++++++++++++++++++++
|| cellular component          ||
+++++++++++++++++++++++++++++++++

There are 44 functional categories (terminal infomative nodes).           
0: (0 GO:0008372) 1015 cellular component unknown                         
1: (3 GO:0005935) 108 bud neck                                            
2: (4 GO:0005934) 50 bud tip                                              
3: (6 GO:0005624) 79 membrane fraction                                    
4: (7 GO:0005625) 36 soluble fraction                                     
5: (9 GO:0043332) 31 mating projection tip                                
6: (10 GO:0009277) 111 cell wall (sensu Fungi)                            
7: (14 GO:0000790) 36 nuclear chromatin                                   
8: (16 GO:0000778) 47 condensed nuclear chromosome kinetochore            
9: (22 GO:0005657) 39 replication fork                                    
10: (26 GO:0030479) 39 actin cortical patch                               
11: (29 GO:0030136) 32 clathrin-coated vesicle                            
12: (30 GO:0030120) 31 vesicle coat                                       
13: (33 GO:0005842) 93 cytosolic large ribosomal subunit (sensu Eukaryota)
14: (34 GO:0005843) 63 cytosolic small ribosomal subunit (sensu Eukaryota)
15: (35 GO:0000502) 46 proteasome complex (sensu Eukaryota)               
16: (37 GO:0005789) 115 endoplasmic reticulum membrane                    
17: (38 GO:0005768) 70 endosome                                           
18: (40 GO:0005794) 130 Golgi apparatus                                   
19: (41 GO:0005811) 33 lipid particle                                     
20: (43 GO:0005777) 56 peroxisome                                         
21: (44 GO:0005816) 58 spindle pole body                                  
22: (48 GO:0005762) 43 mitochondrial large ribosomal subunit              
23: (49 GO:0005763) 34 mitochondrial small ribosomal subunit              
24: (51 GO:0005743) 158 mitochondrial inner membrane                      
25: (52 GO:0005741) 34 mitochondrial outer membrane                       
26: (58 GO:0000329) 62 vacuolar membrane (sensu Fungi)                    
27: (63 GO:0005874) 36 microtubule                                        
28: (64 GO:0005875) 35 microtubule associated complex                     
29: (67 GO:0000131) 35 incipient bud site                                 
30: (72 GO:0005643) 50 nuclear pore                                       
31: (74 GO:0005732) 57 small nucleolar ribonucleoprotein complex          
32: (76 GO:0016585) 71 chromatin remodeling complex                       
33: (77 GO:0016591) 74 DNA-directed RNA polymerase II\, holoenzyme        
34: (79 GO:0000123) 39 histone acetyltransferase complex                  
35: (80 GO:0000943) 94 retrotransposon nucleocapsid                       
36: (82 GO:0046540) 30 U4/U6 x U5 tri-snRNP complex                       
37: (84 GO:0005684) 37 major (U2-dependent) spliceosome                   
38: (87 GO:0030880) 32 RNA polymerase complex                             
39: (88 GO:0000151) 35 ubiquitin ligase complex                           
40: (92 GO:0019898) 31 extrinsic to membrane                              
41: (95 GO:0031301) 35 integral to organelle membrane                     
42: (97 GO:0031226) 31 intrinsic to plasma membrane                       
43: (102 GO:0005941) 38 unlocalized protein complex                       
44: UNCOVERED_CLASS 3190   

The function multiplicity distribution (5 nozero) is as:
1695: annotated with 1 functions.
 219: annotated with 2 functions.
  62: annotated with 3 functions.
  15: annotated with 4 functions.
   3: annotated with 5 functions.


+++++++++++++++++++++++++++++++++
||  molecular function         ||
+++++++++++++++++++++++++++++++++

There are 53 functional categories (terminal infomative nodes). 
0: (0 GO:0005554) 2308 molecular function unknown
1: (4 GO:0003700) 62 transcription factor activity
2: (6 GO:0003729) 32 mRNA binding
3: (8 GO:0030563) 42 snRNA 2'-O-ribose methylation guide activity
4: (9 GO:0031202) 42 RNA splicing factor activity\, transesterification mechanism
5: (10 GO:0019843) 35 rRNA binding
6: (13 GO:0003743) 30 translation initiation factor activity
7: (15 GO:0017076) 32 purine nucleotide binding
8: (17 GO:0008092) 48 cytoskeletal protein binding
9: (19 GO:0003712) 36 transcription cofactor activity
10: (20 GO:0051082) 58 unfolded protein binding
11: (23 GO:0008026) 37 ATP-dependent helicase activity
12: (24 GO:0003724) 41 RNA helicase activity
13: (27 GO:0042625) 30 ATPase activity\, coupled to transmembrane movement of ions
14: (33 GO:0003924) 59 GTPase activity
15: (35 GO:0016811) 37 hydrolase activity\, acting on carbon-nitrogen (but not peptide) bonds\, in linear amides
16: (38 GO:0004519) 56 endonuclease activity
17: (39 GO:0004527) 33 exonuclease activity
18: (40 GO:0004540) 100 ribonuclease activity
19: (44 GO:0004722) 30 protein serine/threonine phosphatase activity
20: (46 GO:0004553) 53 hydrolase activity\, hydrolyzing O-glycosyl compounds
21: (48 GO:0004175) 64 endopeptidase activity
22: (49 GO:0016853) 49 isomerase activity
23: (53 GO:0004842) 37 ubiquitin-protein ligase activity
24: (54 GO:0004812) 36 tRNA ligase activity
25: (58 GO:0016835) 36 carbon-oxygen lyase activity
26: (61 GO:0016616) 67 oxidoreductase activity\, acting on the CH-OH group of donors\, NAD or NADP as acceptor
27: (66 GO:0008080) 37 N-acetyltransferase activity
28: (68 GO:0016765) 34 transferase activity\, transferring alkyl or aryl (other than methyl) groups
29: (71 GO:0000030) 42 mannosyltransferase activity
30: (74 GO:0008757) 61 S-adenosylmethionine-dependent methyltransferase activity
31: (78 GO:0004674) 71 protein serine/threonine kinase activity
32: (80 GO:0003887) 67 DNA-directed DNA polymerase activity
33: (81 GO:0003899) 33 DNA-directed RNA polymerase activity
34: (82 GO:0003964) 52 RNA-directed DNA polymerase activity
35: (86 GO:0005096) 31 GTPase activator activity
36: (88 GO:0005083) 58 small GTPase regulator activity
37: (90 GO:0019887) 36 protein kinase regulator activity
38: (91 GO:0004871) 65 signal transducer activity
39: (93 GO:0005200) 49 structural constituent of cytoskeleton
40: (94 GO:0003735) 229 structural constituent of ribosome
41: (97 GO:0016251) 62 general RNA polymerase II transcription factor activity
42: (98 GO:0003704) 43 specific RNA polymerase II transcription factor activity
43: (99 GO:0016563) 34 transcriptional activator activity
44: (103 GO:0015171) 32 amino acid transporter activity
45: (105 GO:0015291) 38 porter activity
46: (106 GO:0015399) 50 primary active transporter activity
47: (107 GO:0005478) 30 intracellular transporter activity
48: (110 GO:0015082) 35 di-\, tri-valent inorganic cation transporter activity
49: (112 GO:0015078) 54 hydrogen ion transporter activity
50: (113 GO:0046873) 38 metal ion transporter activity
51: (116 GO:0008565) 50 protein transporter activity
52: (117 GO:0030533) 45 triplet codon-amino acid adaptor activity
53: UNCOVERED_CLASS 1762

The function multiplicity distribution (5 nozero) is as:
1798: annotated with 1 functions.
 241: annotated with 2 functions.
  85: annotated with 3 functions.
   4: annotated with 4 functions.
   1: annotated with 5 functions.

+++++++++++++++++++++++++++++++++
||  biological_process         ||
+++++++++++++++++++++++++++++++++

There are 109 functional categories (terminal infomative nodes). 
0: (0 GO:0000004) 1655 biological process unknown
1: (4 GO:0007166) 40 cell surface receptor linked signal transduction
2: (6 GO:0007264) 55 small GTPase mediated signal transduction
3: (10 GO:0030476) 37 spore wall assembly (sensu Fungi)
4: (12 GO:0006914) 35 autophagy
5: (15 GO:0000082) 55 G1/S transition of mitotic cell cycle
6: (16 GO:0000086) 32 G2/M transition of mitotic cell cycle
7: (20 GO:0007131) 39 meiotic recombination
8: (23 GO:0000070) 55 mitotic sister chromatid segregation
9: (24 GO:0007052) 42 mitotic spindle organization and biogenesis
10: (25 GO:0007088) 48 regulation of mitosis
11: (28 GO:0000075) 47 cell cycle checkpoint
12: (31 GO:0001302) 33 replicative cell aging
13: (34 GO:0007121) 32 bipolar bud site selection
14: (40 GO:0030005) 52 di-\, tri-valent inorganic cation homeostasis
15: (42 GO:0046916) 47 transition metal ion homeostasis
16: (43 GO:0030004) 32 monovalent inorganic cation homeostasis
17: (51 GO:0000027) 39 ribosomal large subunit assembly and maintenance
18: (54 GO:0006365) 67 35S primary transcript processing
19: (55 GO:0030490) 46 processing of 20S pre-rRNA
20: (56 GO:0007047) 140 cell wall organization and biogenesis
21: (57 GO:0016044) 31 membrane organization and biogenesis
22: (65 GO:0006348) 42 chromatin silencing at telomere
23: (68 GO:0016570) 59 histone modification
24: (69 GO:0000723) 42 telomere maintenance
25: (73 GO:0007015) 63 actin filament organization
26: (76 GO:0007020) 33 microtubule nucleation
27: (78 GO:0016197) 36 endosome transport
28: (79 GO:0007005) 95 mitochondrion organization and biogenesis
29: (80 GO:0006997) 65 nuclear organization and biogenesis
30: (81 GO:0048308) 37 organelle inheritance
31: (82 GO:0007031) 37 peroxisome organization and biogenesis
32: (83 GO:0007033) 38 vacuole organization and biogenesis
33: (86 GO:0046165) 30 alcohol biosynthesis
34: (88 GO:0046365) 33 monosaccharide catabolism
35: (91 GO:0006006) 64 glucose metabolism
36: (92 GO:0016125) 37 sterol metabolism
37: (95 GO:0008652) 99 amino acid biosynthesis
38: (96 GO:0009310) 31 amine catabolism
39: (98 GO:0006418) 30 tRNA aminoacylation for protein translation
40: (99 GO:0009066) 45 aspartate family amino acid metabolism
41: (100 GO:0009064) 43 glutamine family amino acid metabolism
42: (101 GO:0000096) 32 sulfur amino acid metabolism
43: (104 GO:0009112) 33 nucleobase metabolism
44: (107 GO:0009108) 56 coenzyme biosynthesis
45: (109 GO:0016051) 59 carbohydrate biosynthesis
46: (113 GO:0006487) 43 protein amino acid N-linked glycosylation
47: (114 GO:0006497) 36 protein lipidation
48: (116 GO:0006414) 59 translational elongation
49: (117 GO:0006413) 46 translational initiation
50: (120 GO:0009152) 38 purine ribonucleotide biosynthesis
51: (122 GO:0031326) 44 regulation of cellular biosynthesis
52: (123 GO:0042364) 36 water-soluble vitamin biosynthesis
53: (129 GO:0043161) 45 proteasomal ubiquitin-dependent protein catabolism
54: (131 GO:0006402) 55 mRNA catabolism
55: (133 GO:0006631) 43 fatty acid metabolism
56: (137 GO:0046474) 34 glycerophospholipid biosynthesis
57: (138 GO:0006694) 36 steroid biosynthesis
58: (142 GO:0030384) 31 phosphoinositide metabolism
59: (147 GO:0006073) 38 glucan metabolism
60: (148 GO:0006092) 69 main pathways of carbohydrate metabolism
61: (152 GO:0006457) 67 protein folding
62: (154 GO:0006473) 38 protein amino acid acetylation
63: (155 GO:0006468) 91 protein amino acid phosphorylation
64: (156 GO:0016485) 33 protein processing
65: (158 GO:0016567) 51 protein ubiquitination
66: (161 GO:0006752) 44 group transfer coenzyme metabolism
67: (164 GO:0006769) 30 nicotinamide metabolism
68: (166 GO:0006118) 31 electron transport
69: (169 GO:0009060) 82 aerobic respiration
70: (170 GO:0006112) 32 energy reserve metabolism
71: (171 GO:0006119) 46 oxidative phosphorylation
72: (177 GO:0006319) 95 Ty element transposition
73: (179 GO:0006302) 41 double-strand break repair
74: (180 GO:0006289) 31 nucleotide-excision repair
75: (183 GO:0006271) 30 DNA strand elongation
76: (192 GO:0000122) 41 negative regulation of transcription from RNA polymerase II promoter
77: (196 GO:0045944) 48 positive regulation of transcription from RNA polymerase II promoter
78: (203 GO:0000398) 97 nuclear mRNA splicing\, via spliceosome
79: (205 GO:0000154) 89 rRNA modification
80: (211 GO:0008033) 34 tRNA processing
81: (217 GO:0006367) 44 transcription initiation from RNA polymerase II promoter
82: (218 GO:0006383) 38 transcription from RNA polymerase III promoter
83: (221 GO:0006090) 37 pyruvate metabolism
84: (223 GO:0006979) 51 response to oxidative stress
85: (225 GO:0016311) 35 dephosphorylation
86: (238 GO:0000749) 53 response to pheromone during conjugation with cellular fusion
87: (239 GO:0030471) 37 spindle pole body and microtubule cycle (sensu Fungi)
88: (242 GO:0006865) 37 amino acid transport
89: (243 GO:0008643) 32 carbohydrate transport
90: (246 GO:0006888) 76 ER to Golgi transport
91: (247 GO:0006892) 51 post-Golgi transport
92: (250 GO:0006612) 31 protein-membrane targeting
93: (251 GO:0006626) 47 protein-mitochondrial targeting
94: (252 GO:0006611) 44 protein-nucleus export
95: (253 GO:0006606) 46 protein-nucleus import
96: (254 GO:0006623) 60 protein-vacuolar targeting
97: (258 GO:0006406) 60 mRNA-nucleus export
98: (260 GO:0007034) 48 vacuolar transport
99: (264 GO:0000041) 42 transition metal ion transport
100: (272 GO:0006887) 36 exocytosis
101: (274 GO:0006897) 69 endocytosis
102: (275 GO:0006906) 30 vesicle fusion
103: (283 GO:0001403) 30 invasive growth (sensu Saccharomyces)
104: (284 GO:0007124) 48 pseudohyphal growth
105: (300 GO:0043414) 35 biopolymer methylation
106: (307 GO:0051246) 42 regulation of protein metabolism
107: (322 GO:0042493) 31 response to drug
108: (324 GO:0006970) 59 response to osmotic stress
109: UNCOVERED_CLASS 1509

The function multiplicity distribution (10 nozero) is as:
1837: annotated with 1 functions.
 674: annotated with 2 functions.
 302: annotated with 3 functions.
 149: annotated with 4 functions.
  41: annotated with 5 functions.
  24: annotated with 6 functions.
   7: annotated with 7 functions.
   0: annotated with 8 functions.
   0: annotated with 9 functions.
   1: annotated with 10 functions.


                                               
